# Supplementary material for: The mimetic wing pattern of Papilio polytes butterflies is regulated by a doublesex-orchestrated gene network
Source: Commun Biol. 2019 Jul 10;2:257. doi: 10.1038/s42003-019-0510-7 (PMC6620351; doi:10.1038/s42003-019-0510-7)
Supplement: Supplementary file 4 — Supplementary Data 1 [file 42003_2019_510_MOESM4_ESM.xlsx]

## Sheet: Supplementary Data 1
Supplementary Data 1. List of qPCR primers and siRNAs
Target gene	qPCR primer name	Forward (5'-3')	Reverse (5'-3')
dsx	Pp_dsx_common_qPCR	GGTCTCCTGATGAATGTGACGAC	CATCTCCCACGAGTAGTGAAACT
dsx-H	Pp_dsx_H_spec_qPCR	GCTGCAACTTACCACGCGGCGCAACT	CCGAGCTCGAAGTCGACGGGGGC
dsx-h	Pp_dsx_h_spec_qPCR	GCTGCAACTCACCACGCAGCGTCACA	CCGCGCTCGGAGTCGACGGAGGT
dsx-H male	Pp_dsx_M_H_exon2-5_qPCR_2	TGGGAGATGATGCCGTTAGTC	CACCCACTGAGCTTCATCTATCTTC
dsx-h male	Pp_dsx_M_h_exon2-5_qPCR_1	TGGGAGATGATGCCTTTAGTC	CACCCATTGAGCTTCATCTATCTTT
rpL3	Pp_rpL3_qPCR	CTCACCGTATGGGCAGAACATATGTC	TCTTGCTGGCTTTGGTAAATGCCTTCTTC
abd-A	Pp_abd_A_qPCR_1	CATCACGGCCACCATGTG	CCTTATCGATGGGCATCTTCA
Wnt1	Pp_Wnt1_qPCR_F1	AGGGCTCCATCGAGTCATGT	GTGCGGCGTACGTTCCA
Wnt6	Pp_Wnt6_qPCR_F1	AAAATCGCCGGACAAAAGG	AAACCCGTTTCGTTTTTGCA
siRNA target gene	siRNA name	siRNA Target sequence	Sense (5'-3')	Antisense (5'-3')
dsx-H	Pp_dsx_mimetic	TTGTCGCAACCACCGGTTGAAGG	GUCGCAACCACCGGUUGAAGG	UUCAACCGGUGGUUGCGACAA
Wnt1	Pp_Wnt1_B	GGCGAAAGATCTCGTGTATTTAG	CGAAAGAUCUCGUGUAUUUAG	AAAUACACGAGAUCUUUCGCC
Wnt1	Pp_wg	GAGAAGATGAACCTACACAATAA	GAAGAUGAACCUACACAAUAA	AUUGUGUAGGUUCAUCUUCUC
Wnt6	Pp_Wnt6	AAGCAAACGACAATAAAAGAATC	GCAAACGACAAUAAAAGAAUC	UUCUUUUAUUGUCGUUUGCUU
abd-A	Pp_abd-A	AAGATTTGGTTCCAAAATCGACG	GAUUUGGUUCCAAAAUCGACG	UCGAUUUUGGAACCAAAUCUU
