# Supplementary material for: The mimetic wing pattern of Papilio polytes butterflies is regulated by a doublesex-orchestrated gene network
Source: Commun Biol. 2019 Jul 10;2:257. doi: 10.1038/s42003-019-0510-7 (PMC6620351; doi:10.1038/s42003-019-0510-7)
Supplement: Supplementary file 5 — Supplementary Data 2 [file 42003_2019_510_MOESM5_ESM.xlsx]

## Sheet: Fig.1b
Fig. 1b. Souce data
ID	1	2	3	Average	sd	t-test
0	0	0	0	0	0
P0	0.0456647	0.0160159	0.0205161	0.0273989	0.0159779
P0	0.0456647	0.0160159	0.0205161	0.0273989	0.0159779
P1	0.141072	0.212657	0.319132	0.224287	0.0895979	0.0360449
P1-siRNA	0.0583172	0.078143	0.0472316	0.0612306	0.0156603
P2	0.8459	1.01833	0.638574	0.834267	0.190143	0.00366424
P2-siRNA	0.190317	0.0892913	0.14581	0.141806	0.0506315
P3	0.471334	0.269985	0.536524	0.425947	0.138945	0.0189141
P3-siRNA	0.0944402	0.106558	0.143895	0.114964	0.0257767

## Sheet: Fig. 2b
Fig. 2b. Source data
		log2FC (RNAi-FPKM/contorl-FPKM)						FPKM values
Gene name	Gene ID	P1	P2	P3		Gene name	Gene ID	P1 control	P1 RNAi	P2 control	P2 RNAi	P3 control	P3 RNAi
WntA	PpolytesGene0009523	0.210495	-1.47649	-0.773872		WntA	PpolytesGene0009523	1.97167	2.28139	3.13615	1.12701	5.42157	3.17078
cut	PpolytesGene0008570	0.820444	-0.873721	-1.08447		cut	PpolytesGene0008570	3.29458	5.81806	3.47538	1.89665	7.53443	3.55299
Wnt1 (wingless)	PpolytesGene0008023	-1.64051	-1.26434	-0.820741		Wnt1 (wingless)	PpolytesGene0008023	5.32712	1.70864	5.99846	2.4971	13.3521	7.55929
Wnt6	PpolytesGene0008021	-2.01067	-1.08085	-0.630122		Wnt6	PpolytesGene0008021	33.7583	8.37737	70.8654	33.5016	48.4434	31.3003
doublesex	PpolytesGene0000001	-1.55818	-0.562382	-0.716149		doublesex	PpolytesGene0000001	3.23285	1.09781	1.85205	1.25418	8.66725	5.27593
optix	PpolytesGene0004116	-2.74886	-1.80883	-0.697661		optix	PpolytesGene0004116	1.37166	0.20406	4.1504	1.18461	4.78468	2.9501
aristaless	PpolytesGene0008030	-2.06413	-0.883478	-0.23854		aristaless	PpolytesGene0008030	10.0541	2.40424	11.5005	6.23396	3.39125	2.87443
Lim1	PpolytesGene0009746	-1.77734	-1.52277	-0.269567		Lim1	PpolytesGene0009746	12.9817	3.78704	15.934	5.5453	0.0837175	0.0694494
disconnected	PpolytesGene0003404	-1.68625	-1.41625	-0.735231		disconnected	PpolytesGene0003404	4.15136	1.28997	3.95778	1.48292	0.480541	0.288671
cubitus interruptus	PpolytesGene0008824	-0.923051	-1.12	-0.294109		cubitus interruptus	PpolytesGene0008824	11.9587	6.30694	10.785	4.96211	8.43393	6.87851
castor	PpolytesGene0008819	-0.835361	-1.16746	-0.4435		castor	PpolytesGene0008819	14.4914	8.1216	15.0804	6.71387	13.6416	10.0314
thickveins	PpolytesGene0003081	-0.886556	-0.999924	-0.810379		thickveins	PpolytesGene0003081	17.01	9.20077	22.0237	11.0124	19.0468	10.8611
empty spiracles	PpolytesGene0002275	-0.697089	-1.26865	-0.412525		empty spiracles	PpolytesGene0002275	4.99966	3.08387	9.1783	3.80943	2.01774	1.51594
slit	PpolytesGene0000700	-0.59064	-1.10759	-0.451819		slit	PpolytesGene0000700	13.8634	9.206	14.4552	6.70821	9.37253	6.85245
asense	PpolytesGene0007281	-0.526471	0.91699	-1.96556		asense	PpolytesGene0007281	0.143551	0.0996605	0.106064	0.200268	7.67349	1.96472
midline	PpolytesGene0007753	-0.526471	-2.0557	-1.07692		midline	PpolytesGene0007753	2.41534	1.67685	2.12259	0.510549	0.253586	0.120209
homothorax	PpolytesGene0006813	-0.325535	-1.35039	-0.905051		homothorax	PpolytesGene0006813	20.9858	16.7467	38.5421	15.1157	8.15765	4.3563
ladybird early	PpolytesGene0004982	-1.02397	-2.03862	-1.85453		ladybird early	PpolytesGene0004982	2.39984	1.18015	3.15226	0.76725	0.197967	0.0547424
SOX-21	PpolytesGene0006431	-0.678474	-4.31183	N.D.		SOX-21	PpolytesGene0006431	1.20773	0.754623	3.3463	0.16849	0	0
midline-like	PpolytesGene0007754	-0.535689	-1.56844	-3.26957		midline-like	PpolytesGene0007754	4.3413	2.99476	3.43236	1.1573	0.21898	0.0227073
Twist	PpolytesGene0009325	-0.179856	-1.46964	-2.5915		Twist	PpolytesGene0009325	10.8199	9.55175	11.5655	4.17599	1.35923	0.225514
sine oculis	PpolytesGene0011641	-0.0814383	-1.29182	0.430873		sine oculis	PpolytesGene0011641	1.28804	1.21734	3.38286	1.38168	0.0857165	0.11555
doughnut on 2	PpolytesGene0008400	-0.0684201	-1.42939	-0.522754		doughnut on 2	PpolytesGene0008400	8.6752	8.27338	8.02908	2.9811	5.27912	3.67449
ocelliless	PpolytesGene0010396	-3.11143	-4.72687	N.D.		ocelliless	PpolytesGene0010396	0.847353	0.0980459	1.7391	0.0656744	0	0
PGRP	PpolytesGene0004236	-1.63951	N.D.	2.80082		Peptidoglycan Recognition Protein	PpolytesGene0004236	413.957	132.866	0	0.532922	0.630233	4.3917
fd96Ca	PpolytesGene0008277	-1.78281	-2.25293	N.D.		forkhead domain 96Ca	PpolytesGene0008277	2.99877	0.871492	5.56495	1.16751	0	0
unc-4	PpolytesGene0001172	-1.04584	-1.67624	N.D.		unc-4	PpolytesGene0001172	7.36473	3.56719	7.3819	2.30977	0.0565146	0
pointed	PpolytesGene0006633	-0.714916	-0.81844	-1.12771		pointed	PpolytesGene0006633	15.3302	9.33981	24.1178	13.6761	58.9469	26.9766
vestigial	PpolytesGene0002604	-0.356546	-0.506818	-1.82136		vestigial	PpolytesGene0002604	1.05043	0.820422	1.6418	1.15546	2.57957	0.729899
dichaete	PpolytesGene0006430	-2.02897	-5.01375	N.D.		dichaete	PpolytesGene0006430	1.57268	0.385354	4.1695	0.129061	0	0
drumstick	PpolytesGene0002973	-0.947133	-1.46646	0.126362		drumstick	PpolytesGene0002973	1.57268	0.385354	4.1695	0.129061	0	0
slp2	PpolytesGene0008584	-0.941508	-2.52969	0.367863		sloppy paired 2	PpolytesGene0008584	3.77476	1.96547	6.2019	1.07402	0.442498	0.571017
fd96Cb	PpolytesGene0008279	-1.57227	-2.64489	N.D.		forkhead domain 96Cb	PpolytesGene0008279	8.7034	2.92676	8.3062	1.32804	0	0
spineless	PpolytesGene0011078	-1.40284	-1.28442	-2.14404		spineless	PpolytesGene0011078	2.68143	1.01407	6.64224	2.72688	0.768366	0.17384
E(spl)mb	PpolytesGene0009286	-1.01778	-0.948395	-1.14158		Enhancer of split mβ	PpolytesGene0009286	93.1358	45.9975	46.7527	24.2276	314.491	142.547
GPB5	PpolytesGene0001560	N.D.	-2.49805	N.D.		Glycoprotein hormone beta 5	PpolytesGene0001560	0	0	5.25376	0.93	0	0
unc-5	PpolytesGene0010197	-0.771583	-1.19849	-0.487747		unc-5	PpolytesGene0010197	12.6197	7.39231	17.6772	7.70251	5.56298	3.96717
Tenascin major	PpolytesGene0007209	-0.41733	-1.12622	-0.968222		Tenascin major	PpolytesGene0007209	7.88464	5.90409	10.8616	4.97586	10.0668	5.1455

## Sheet: Fig.3a
Fig. 3a. Source data
	Gene name	Sample ID	1	2	3	Average	sd	t-test		Normalization	Gene name	Sample ID	1	2	3	Average	sd	t-test
P0-Hh	dsx	Mimetic female（Hh)	0.105039	0.140224	0.185414	0.143559	0.0402911			P0-Hh	dsx	Mimetic female（Hh)	0.731678	0.976769	1.29155	1	0.280659
P0-hh		Non-mimetic female（hh）	0.15791	0.192627	0.191865	0.180801	0.0198275			P0-hh		Non-mimetic female（hh）	0.873393	1.06541	1.0612	1	0.109665
P1-Hh		Mimetic female（Hh)	0.601186	0.750962	0.893723	0.748624	0.146283	0.00366074		P1-Hh		Mimetic female（Hh)	4.18774	5.23104	6.22549	5.21476	1.01897	0.00260427
P1-hh		Non-mimetic female（hh）	0.245941	0.231658	0.178352	0.21865	0.0356227			P1-hh		Non-mimetic female（hh）	1.36029	1.28129	0.986456	1.20935	0.197027
P2-Hh		Mimetic female（Hh)	1.70098	1.5616	1.79441	1.68566	0.117159	2.52037e-05		P2-Hh		Mimetic female（Hh)	11.8486	10.8778	12.4995	11.742	0.816108	2.25483e-05
P2-hh		Non-mimetic female（hh）	0.20048	0.181601	0.170402	0.184161	0.0152016			P2-hh		Non-mimetic female（hh）	1.10885	1.00442	0.942486	1.01859	0.0840795
P3-Hh		Mimetic female（Hh)	0.367094	0.485796	0.642478	0.498456	0.138128	0.0182274		P3-Hh		Mimetic female（Hh)	2.5571	3.38395	4.47537	3.47214	0.962168	0.0121336
P3-hh		Non-mimetic female（hh）	0.212599	0.16914	0.178902	0.186881	0.0228017			P3-hh		Non-mimetic female（hh）	1.17588	0.935507	0.989499	1.03363	0.126115
	Gene name	Sample ID	1	2	3	Average	sd	t-test		Normalization	Gene name	Sample ID	1	2	3	Average	sd	t-test
P0-Hh	Wnt1	Mimetic female（Hh)	0.104566	0.160159	0.205161	0.156629	0.0503903			P0-Hh	Wnt1	Mimetic female（Hh)	0.667607	1.02254	1.30986	1	0.321718
P0-hh		Non-mimetic female（hh）	0.0822438	0.0963836	0.0823551	0.0869941	0.00813172			P0-hh		Non-mimetic female（hh）	0.945394	1.10793	0.946674	1	0.0934743
P1-Hh		Mimetic female（Hh)	0.701186	0.650962	0.593723	0.648624	0.0537696	0.000339777		P1-Hh		Mimetic female（Hh)	4.47674	4.15608	3.79064	4.14115	0.343293	0.00352316
P1-hh		Non-mimetic female（hh）	0.188479	0.120077	0.0722876	0.126948	0.0583996			P1-hh		Non-mimetic female（hh）	2.16657	1.38029	0.830948	1.45927	0.671305
P2-Hh		Mimetic female（Hh)	1.00098	1.7616	1.79441	1.51899	0.448917	0.00569948		P2-Hh		Mimetic female（Hh)	6.39075	11.247	11.4565	9.69806	2.86612	0.00737249
P2-hh		Non-mimetic female（hh）	0.139303	0.11168	0.105341	0.118774	0.0180586			P2-hh		Non-mimetic female（hh）	1.60129	1.28376	1.21089	1.36531	0.207584
P3-Hh		Mimetic female（Hh)	0.267094	0.405796	0.342478	0.338456	0.069438	0.00492233		P3-Hh		Mimetic female（Hh)	1.70527	2.59081	2.18656	2.16088	0.443328	0.0285234
P3-hh		Non-mimetic female（hh）	0.081444	0.120195	0.109907	0.103849	0.0200733			P3-hh		Non-mimetic female（hh）	0.936201	1.38164	1.26339	1.19374	0.230744
	Gene name	Sample ID	1	2	3	Average	sd	t-test		Normalization	Gene name	Sample ID	1	2	3	Average	sd	t-test
P0-Hh	Wnt6	Mimetic female（Hh)	0.205885	0.214621	0.275121	0.231876	0.0377053			P0-Hh	Wnt6	Mimetic female（Hh)	0.887912	0.925586	1.1865	1	0.16261
P0-hh		Non-mimetic female（hh）	0.248903	0.181551	0.0769342	0.169129	0.0866548			P0-hh		Non-mimetic female（hh）	1.47167	1.07344	0.454883	1	0.512358
P1-Hh		Mimetic female（Hh)	1.19105	1.92282	1.41882	1.51089	0.374476	0.00406493		P1-Hh		Mimetic female（Hh)	5.13658	8.29246	6.11886	6.51597	1.61498	0.00539316
P1-hh		Non-mimetic female（hh）	0.243261	0.250274	0.104706	0.199413	0.0820943			P1-hh		Non-mimetic female（hh）	1.43831	1.47978	0.619086	1.17906	0.485393
P2-Hh		Mimetic female（Hh)	2.15772	1.66499	1.86555	1.89609	0.247779	0.000305438		P2-Hh		Mimetic female（Hh)	9.3055	7.18053	8.04547	8.17717	1.06859	0.000388334
P2-hh		Non-mimetic female（hh）	0.200829	0.219232	0.109924	0.176662	0.0585248			P2-hh		Non-mimetic female（hh）	1.18743	1.29624	0.649938	1.04454	0.346036
P3-Hh		Mimetic female（Hh)	0.653306	0.730646	0.708555	0.697502	0.0398369	0.000208998		P3-Hh		Mimetic female（Hh)	2.81748	3.15103	3.05575	3.00809	0.171803	0.00081354
P3-hh		Non-mimetic female（hh）	0.176231	0.19599	0.0806029	0.150942	0.061711			P3-hh		Non-mimetic female（hh）	1.04199	1.15882	0.476575	0.892462	0.364875
	Gene name	Sample ID	1	2	3	Average	sd	t-test		Normalization	Gene name	Sample ID	1	2	3	Average	sd	t-test
P0-Hh	Abd-A	Mimetic female（Hh)	0.0456647	0.0160159	0.0205161	0.0273989	0.0159779			P0-Hh	Abd-A	Mimetic female（Hh)	1.66666	0.584543	0.748794	1	0.583158
P0-hh		Non-mimetic female（hh）	0.0226474	0.0409544	0.0963836	0.0533285	0.038394			P0-hh		Non-mimetic female（hh）	0.424677	0.767964	1.80736	1	0.719953
P1-Hh		Mimetic female（Hh)	0.102924	0.0629547	0.0870067	0.0842953	0.0201224	1.82777e-05		P1-Hh		Mimetic female（Hh)	3.75652	2.29771	3.17555	3.07659	0.734423	9.51422e-05
P1-hh		Non-mimetic female（hh）	0.66664	0.602018	0.658269	0.642309	0.0351431			P1-hh		Non-mimetic female（hh）	12.5006	11.2889	12.3437	12.0444	0.658993
P2-Hh		Mimetic female（Hh)	0.056004	0.0354367	0.0492978	0.0469128	0.010489	0.0516356		P2-Hh		Mimetic female（Hh)	2.04402	1.29336	1.79926	1.71221	0.382826	0.290385
P2-hh		Non-mimetic female（hh）	0.062792	0.070335	0.0891255	0.0740842	0.0135612			P2-hh		Non-mimetic female（hh）	1.17746	1.3189	1.67126	1.3892	0.254296
P3-Hh		Mimetic female（Hh)	0.042492	0.0149784	0.0233661	0.0269455	0.0141017	0.309907		P3-Hh		Mimetic female（Hh)	1.55086	0.546677	0.852813	0.983451	0.514682	0.905635
P3-hh		Non-mimetic female（hh）	0.0216392	0.0450468	0.101444	0.0560433	0.0410231			P3-hh		Non-mimetic female（hh）	0.405772	0.844706	1.90225	1.05091	0.769253

## Sheet: Fig.3b
Fig. 3b. Source data
	Gene name	Sample ID	1	2	3	Average	sd	t-test		Normalization	Gene name	Sample ID	1	2	3	Average	sd	t-test
Untreated	dsx	Un-treated	0.675346	0.361355	0.757339	0.598014	0.209012	0.0206583		Untreated	dsx	Un-treated	1.12932	0.604259	1.26642	1	0.349511	0.0206583
dsx-H-knockdown		dsx-H-knockdown	0.106164	0.10037	0.198594	0.135043	0.0551134			dsx-H-knockdown		dsx-H-knockdown	0.177529	0.167839	0.33209	0.225819	0.0921607
	Gene name	Sample ID	1	2	3	Average	sd	t-test		Normalization	Gene name	Sample ID	1	2	3	Average	sd	t-test
Untreated	Wnt1	Un-treated	1.00548	1.67933	1.31167	1.33216	0.337389	0.00404101		Untreated	Wnt1	Un-treated	0.754776	1.2606	0.984619	1	0.253265	0.00404101
dsx-H-knockdown		dsx-H-knockdown	0.200705	0.179094	0.126252	0.168684	0.0383028			dsx-H-knockdown		dsx-H-knockdown	0.150661	0.134439	0.0947724	0.126624	0.0287523
	Gene name	Sample ID	1	2	3	Average	sd	t-test		Normalization	Gene name	Sample ID	1	2	3	Average	sd	t-test
Untreated	Wnt6	Un-treated	1.46142	1.69412	1.81996	1.6585	0.181906	0.00285513		Untreated	Wnt6	Un-treated	0.881169	1.02148	1.09736	1	0.109681	0.00285513
dsx-H-knockdown		dsx-H-knockdown	0.720768	0.184759	0.383916	0.429814	0.270936			dsx-H-knockdown		dsx-H-knockdown	0.43459	0.111401	0.231484	0.259158	0.163362
	Gene name	Sample ID	1	2	3	Average	sd	t-test		Normalization	Gene name	Sample ID	1	2	3	Average	sd	t-test
Untreated	abd-A	Un-treated	0.197323	0.216544	0.031549	0.148472	0.101713	0.000183282		Untreated	Abd-A	Un-treated	1.32903	1.45848	0.212491	1	0.685067	0.000183282
dsx-H-knockdown		dsx-H-knockdown	1.03559	1.1347	1.02141	1.0639	0.061722			dsx-H-knockdown		dsx-H-knockdown	6.975	7.64249	6.87944	7.16565	0.415714

## Sheet: Fig.3c d e
Fig. 3c-e. Source data
		Gene name	Sample ID	1	2	3	Average	sd	t-test		Normalization	Gene name	Sample ID	1	2	3	Average	sd	t-test
Fig.3c	Un-treated	dsx-H	Untreated	0.28313	0.300435	0.248061	0.277209	0.0266844	0.908293		Untreated	dsx-H	Un-treated	1.02136	1.08379	0.894853	1	0.0962609	0.908293
	Wnt1-knockdown		dsx-H-knockdown	0.331863	0.245097	0.242462	0.273141	0.0508717			Wnt1-knockdown		dsx-H-knockdown	1.19716	0.88416	0.874656	0.985325	0.183514
		Gene name	Sample ID	1	2	3	Average	sd	t-test		Normalization	Gene name	Sample ID	1	2	3	Average	sd	t-test
Fig.3d	Un-treated	dsx-H	Untreated	0.247693	0.314939	0.301389	0.288007	0.0355642	0.452954		Untreated	dsx-H	Un-treated	0.860025	1.09351	1.04646	1	0.123484	0.452954
	Wnt6-knockdown		dsx-H-knockdown	0.26567	0.280729	0.264875	0.270425	0.00893263			Wnt6-knockdown		dsx-H-knockdown	0.922443	0.97473	0.919684	0.938952	0.0310153
		Gene name	Sample ID	1	2	3	Average	sd	t-test		Normalization	Gene name	Sample ID	1	2	3	Average	sd	t-test
Fig.3e	Un-treated	dsx-H	Untreated	0.0490301	0.037298	0.0483386	0.0448889	0.00658297	0.769903		Untreated	dsx-H	Un-treated	1.09225	0.830896	1.07685	1	0.14665	0.769903
	Abd-A-knockdown		dsx-H-knockdown	0.0428315	0.0364523	0.0502169	0.0431669	0.00688842			Abd-A-knockdown		dsx-H-knockdown	0.954168	0.812056	1.11869	0.961639	0.153455
