# Supplementary material for: The mimetic wing pattern of Papilio polytes butterflies is regulated by a doublesex-orchestrated gene network
Source: Commun Biol. 2019 Jul 10;2:257. doi: 10.1038/s42003-019-0510-7 (PMC6620351; doi:10.1038/s42003-019-0510-7)
Supplement: Supplementary file 6 — Supplementary Data 3 [file 42003_2019_510_MOESM6_ESM.xlsx]

## Sheet: Fig. 2b
							Gene name	Gene ID (PpolytesGene)	Gene function			DESeq (P<0.05)
									TF	Signaling ligand/receptor		P1	P2	P3
							SOX-21	6431					✓
							dichaete	6430					✓
							ocelliless	10396	Homeobox			✓	✓
							PGRP	4236				✓
							sloppy paired 2	8584					✓
							fd96Ca	8277					✓
							fd96Cb	8279					✓
							optix	4116	Homeobox				✓
							doublesex	1					✓
							aristaless	8030	Homeobox			✓
							Wnt6	8021					✓
							Lim1	9746	Homeobox			✓	✓
							Wnt1 (wingless)	8023					✓
							disconnected	3404				✓	✓
							asense	7281						✓
							vestigial	2604						✓
							thickveins	3081					✓
							pointed	6633						✓
							E(spl)mb	9286						✓
							Twist	9325					✓
							midline-like	7754					✓
							spineless	11078					✓
							ladybird early	4982	Homeobox				✓
							drumstick	2973					✓
							unc-4	1172	Homeobox				✓
							cubitus interruptus	8824					✓
							slit	700					✓
							empty spiracles	2275	Homeobox				✓
							castor	8819					✓
							unc-5	10197					✓
							sine oculis	11641	Homeobox				✓
							GPB5	1560					✓
							cut	8570	Homeobox			✓		✓
							midline	7753					✓
							doughnut on 2	8400					✓
							WntA	9523					✓
							Tenascin major	7209					✓
							homothorax	6813	Homeobox				✓
